# Supplementary material for: Zeaxanthin Dipalmitate-Enriched Emulsion Stabilized with Whey Protein Isolate-Gum Arabic Maillard Conjugate Improves Gut Microbiota and Inflammation of Colitis Mice
Source: Foods. 2022 Nov 16;11(22):3670. doi: 10.3390/foods11223670 (PMC9689712; doi:10.3390/foods11223670)
Supplement: Supplementary file 1 [file foods-11-03670-s001.zip]

Archive with 1 entries (1 files):
- foods-2013379-supplementary.pdf
